# Supplementary material for: Oxytropis ikhbogdicus (Section Mesogaea, Fabaceae), A New Species From Mongolia Based on Morphological and Molecular Analyses
Source: Ecol Evol. 2026 Jun 10;16(6):e73803. doi: 10.1002/ece3.73803 (PMC13250765; doi:10.1002/ece3.73803)
Supplement: Supplementary file 1 — Table S1: Voucher information and GenBank accession numbers for sequences used in this study. Table S2: Identity (%) of the ITS sequence among the Oxytropis species. Table S3: Identity (%) of the complete chloroplast genome sequence among the Oxytropis species. Table S4: Identity (%) of the concatenated matK and RbcL sequence among the Oxytropis species. [file ECE3-16-e73803-s001.xlsx]

## Sheet: Table S1
Table S1. Voucher information and GenBank accession numbers for sequences used in this study.
No.	Species name	Section	Chloropalst			Nuclear
			complete genome	matK	rbcL	ITS
1	Oxytropis aciphylla Ledeb.	Lycotriche	MW794135 PV684027	MW794135 PV684027	MW794135 PV684027	PV901133 PV901134 PV901137
2	O. arctobia Bunge	Orobia	MT409175	MT409175	MT409175	HQ176476
3	O. avisoides P.C.Li	Janthina	–	–	–	LC213414
4	O. bicolor Bunge	Verticillares	MN255323 PV684034	MN255323 PV684034	MN255323 PV684034	HQ199317
5	O. campestris (L.) DC.	Orobia	PP328809	PP328809	PP328809	–
6	O. chiliophylla Benth.	Verticillares	PV694277	PV694277	PV694277	–
7	O. chinglingensis C.W.Chang	Mesogaea	–	MN433369 MN317486	MN185163 MN204905	MH808471 MH808472
8	O. ciliata Turcz.	Xerobia	PV684026	PV684026	PV684026	–
9	O. coerulea (Pall.) DC.	Janthina	PV684031	PV684031	PV684031	GU217599 LR898460
10	O. daqingshanica Y.Z.Zhao & Zong Y. Zhu	Verticillares	PV694279	PV694279	PV694279	–
11	O. deflexa (Pall.) DC.	Mesogaea	–	KC475080	KC483250	LC213345 LC213346
12	O. deflexa var. foliolosa (Hook.) Barneby	Mesogaea	–	KC475081-KC475084	KC483251-KC483254	HQ176481 HQ176482
13	O. densa Benth. ex Bunge	Janthina	–	–	–	LC213347
14	O. diversifolia E. Peter	Xerobia	MT780271 PV684028	MT780271 PV684028	MT780271 PV684028	–
15	O. falcata Bunge	Falcicarpae	OR491708	OR491708	OR491708	PV901143 PX433199
16	O. filiformis DC.	Janthina	PV684033	PV684033	PV684033	LR898461
17	O. glabra DC.	Mesogaea	MW349014	MW349014	MW349014	LC213353 LC213354
18	O. globiflora Bunge	Janthina	–	MT918231	MT931465	MT923637
19	O. gueldenstaedtioides Ulbr.	Mesogaea	–	MW417539	MW409233	MW432243
20	O. hirsutiuscula Freyn	Mesogaea	–	–	–	LC213361 LC213362
21	O. hirta Bunge	Brachytropis	PV684032	PV684032	PV684032	PX433232
22	O. holanshanensis H. C. Fu	Janthina	PV694276	PV694276	PV694276	–
23	O. ikhbogdicus Munkht., Baasanm. & H.J.Choi	Mesogaea	PX652196	PX652196	PX652196	PX648296
24	O. kansuensis Bunge	Mesogaea	PQ790176	PQ790176	PQ790176	PV253737 PV253738 MW432235 MW432236 MW432237
25	O. karjaginii Grossh.	Janthina	–	–	–	KM053391 LC213375 LT622639
26	O. kaspensis Krasnob. & Pshenich.	Janthina	–	–	–	OP558097
27	O. kotschyana Boiss. & Hohen.	Mesogaea	–	–	–	LC213380 LC213381
28	O. lapponica (Wahlenb.) J.Gay	Protoxytropis	–	–	–	LC213388
29	O. latibracteata Jurtzev	Orobia	PV694278	PV694278	PV694278	–
30	O. lupinoides Grossh.	Protoxytropis	–	–	–	KM053393 LC213393 LC213394
31	O. merkensis Bunge	Janthina	–	–	–	LC213398
32	O. microphylla (Pall.) DC.	Verticillares	PV684029	PV684029	PV684029	KP338205 PV901147
33	O. monophylla Grubov	Neimonggolicae	PV240322	PV240322	PV240322	–
34	O. myriophylla (Pall.) DC.	Verticillares	OR911498	OR911498	OR911498	–
35	O. neimonggolica C.W.Chang & Y.Z.Zhao	Neimonggolicae	PV684030	PV684030	PV684030	–
36	O. ochrantha Turcz.	Verticillares	PV684024	PV684024	PV684024	GQ422820 LC213408
37	O. ochrocephala Bunge	Mesogaea	OR897029	OR897029	OR897029	PX433218 PX433219 PX433220 PX433221
38	O. oxyphylla (Pall.) DC.	Verticillares	PV684036	PV684036	PV684036	–
39	O. pauciflora Bunge	Protoxytropis	–	MW417543	MW409224	MW432247
40	O. pilosa (L.) DC.	Chyrsantha	–	–	–	AF121759 LC213416
41	O. podoloba Kar. & Kir.	Mesogaea	–	–	–	LC213421
42	O. proboscidea Bunge	Orobia	PV694280	PV694280	PV694280	–
43	O. pseudorosea Filim.	Eumorpha	PX512474	PX512474	PX512474	–
44	O. racemosa Turcz.	Verticillares	PV684037	PV684037	PV684037	–
45	O. savellanica Bunge ex Boiss.	Protoxytropis	–			LC213435
46	O. sericopetala Prain ex C. E. C. Fisch.	Sericopetala	PV684035	PV684035	PV684035	KJ143725 PX433213
47	O. shennongjiaensis D.G.Zhang, J.T.Chen, T.Deng & H.Sun	Mesogaea	–	–	–	MT326210
48	O. sinkiangensis S.S.Cheng ex C.W.Chang	Mesogaea	–	MK954307	MK954418	–
49	O. splendens Douglas	Verticillares	MT409174	MT409174	MT409174	–
50	O. squammulosa DC.	Leucopodia	PV684025	PV684025	PV684025	HQ199318
51	O. stracheyana Bunge	Janthina	–	MT918232	MT931467	PX433233 PX433234
52	O. xerophila Gutermann	Orobia	PP328810	PP328810	PP328810	–
Outgroups
53	Astragalus bhotanensis		MN709865	MN709865	MN709865	MF044289
54	A. mongholicus		KU666554	KU666554	KU666554	AB787166
55	A. strictus		MT120746	MT120746	MT120746	KX955033

## Sheet: Table S2
Table S2. Identity (%) of the ITS sequence among the Oxytropis speceis.
	Oxytropis aciphylla PV901134	Oxytropis lapponica LC213388	Oxytropis hirsutiuscula LC213361	Oxytropis glabra LC213353	Oxytropis hirsutiuscula LC213362	Oxytropis bicolor MT923636	Oxytropis ikhbogdicus PX648296	Oxytropis coerulea HQ199316	Oxytropis squammulosa HQ199318	Oxytropis filiformis HQ199321	Oxytropis microphylla KP338205	Oxytropis latibracteata PX433280	Oxytropis pauciflora MW432247	Oxytropis myriophylla LC213400	Oxytropis filiformis LR898461	Oxytropis coerulea GU217599	Oxytropis stracheyana PX433233	Oxytropis falcata PX433199	Oxytropis kaspensis OP558097	Oxytropis bicolor HQ199317	Oxytropis ochrantha GQ422820	Oxytropis falcata KJ143722	Oxytropis stracheyana MT923639	Oxytropis hirta PX433232	Oxytropis ciliata HQ199323	Oxytropis falcata PV901143	Oxytropis gueldenstaedtioides MW432243	Oxytropis latibracteata LC213389	Oxytropis kotschyana LC213380	Oxytropis pilosa KM053396	Oxytropis savellanica LC213435	Oxytropis lupinoides KM053393	Oxytropis karjaginii KM053391	Oxytropis lupinoides LC213394	Oxytropis sericopetala PV901149	Oxytropis pilosa AF121759	Oxytropis chinglingensis MH808472	Oxytropis avisoides LC213314	Oxytropis chinglingensis MH808471	Oxytropis kansuensis MW432235	Oxytropis shennongjiaensis MT326210	Oxytropis pilosa LC213416	Oxytropis deflexa LC213345	Oxytropis ochrocephala PX433221	Oxytropis sericopetala PX433213	Oxytropis albana KM053386	Oxytropis podoloba LC213421	Oxytropis densa LC213347	Oxytropis savellanica LC213434
Oxytropis aciphylla PV901134		98.3	98.6	98.5	98.8	98.5	98.8	97.8	98.3	98.5	98.6	98.8	98.8	98.6	99	98.8	98.8	98.8	98.8	98.8	98.8	98.8	99	99	99	99	98.5	98.3	98.6	99	98.6	99	98.8	98.9	98.6	98.6	99	99	99.1	99	98.6	98.6	99	99.2	98.6	99.2	99.3	99	99.2
Oxytropis lapponica LC213388	98.3		99.2	99.5	99.5	99.2	99.2	97.5	98.3	98.1	98.3	98.5	98.5	98.3	98.6	98.5	98.5	98.5	98.8	98.5	98.5	98.5	98.6	98.6	98.6	98.6	98.1	98	98.3	98.6	98.6	98.6	98.5	98.6	98.3	98.3	98.6	98.6	98.7	98.6	98.3	98.6	98.6	98.8	98.3	98.8	99	99.3	99.2
Oxytropis hirsutiuscula LC213361	98.6	99.2		99.4	99.7	99.1	99.1	97.9	98.6	98.4	98.6	98.7	98.7	98.6	99.1	98.7	98.7	98.7	99.1	98.7	98.7	98.7	98.9	98.9	98.9	98.9	98.4	98.2	98.6	98.9	98.6	98.9	98.7	98.8	98.6	98.6	98.9	98.9	99	98.9	98.6	98.6	98.9	99.1	98.6	99.1	99.2	99.2	99.1
Oxytropis glabra LC213353	98.5	99.5	99.4		99.7	99.3	99.3	97.6	98.6	98.3	98.5	98.6	98.6	98.5	98.8	98.6	98.6	98.6	99	98.6	98.6	98.6	98.8	98.8	98.8	98.8	98.3	98.1	98.5	98.8	98.8	98.8	98.6	98.7	98.5	98.5	98.8	98.8	98.9	98.8	98.5	98.8	98.8	99	98.5	99	99.2	99.5	99.3
Oxytropis hirsutiuscula LC213362	98.8	99.5	99.7	99.7		99.3	99.3	98	98.8	98.6	98.8	99	99	98.8	99.2	99	99	99	99.3	99	99	99	99.2	99.2	99.2	99.2	98.6	98.5	98.8	99.2	98.8	99.2	99	99.1	98.8	98.8	99.2	99.2	99.2	99.2	98.8	98.8	99.2	99.3	98.8	99.3	99.5	99.5	99.3
Oxytropis bicolor MT923636	98.5	99.2	99.1	99.3	99.3		99.3	97.6	98.8	98.3	98.5	98.6	98.6	98.5	98.8	98.6	98.6	98.6	99	98.6	98.6	98.6	98.8	98.8	98.8	98.8	98.3	98.1	98.5	98.8	98.8	98.8	98.6	98.7	98.5	98.5	98.8	98.8	98.9	98.8	98.5	98.8	98.8	99	98.5	99	99.2	99.2	99.3
Oxytropis ikhbogdicus PX648296	98.8	99.2	99.1	99.3	99.3	99.3		98	98.8	98.6	98.8	99	99	98.8	99.2	99	99	99	99	99	99	99	99.2	99.2	99.2	99.2	98.6	98.5	98.8	99.2	99.2	99.2	99	99.1	98.8	98.8	99.2	99.2	99.2	99.5	98.8	99.2	99.2	99.3	98.8	99.3	99.5	99.5	99.7
Oxytropis coerulea HQ199316	97.8	97.5	97.9	97.6	98	97.6	98		97.8	98	98.1	98.3	98.3	98.1	98.8	98.3	98.3	98.3	98.3	98.3	98.3	98.3	98.5	98.5	98.5	98.5	97.6	97.8	98.1	98.1	97.8	98.1	98	98.1	97.8	97.8	98.1	98.1	98.2	98.1	97.8	98	98.1	98.3	97.8	98.3	98.5	98.1	98.3
Oxytropis squammulosa HQ199318	98.3	98.3	98.6	98.6	98.8	98.8	98.8	97.8		98.5	98.6	98.8	98.8	98.6	99	98.8	98.8	98.8	98.8	98.8	98.8	98.8	99	99	99	99	98.1	98	98.6	98.6	98.3	98.6	98.5	98.6	98.3	98.6	98.6	98.6	98.7	98.6	98.3	98.6	98.6	98.8	98.3	98.8	99	98.6	98.8
Oxytropis filiformis HQ199321	98.5	98.1	98.4	98.3	98.6	98.3	98.6	98	98.5		99.5	99.7	99.7	99.2	99.2	99.3	99.3	99.3	99.3	99.3	99.3	99.3	99.5	99.5	99.5	99.5	98.3	98.1	98.8	98.8	98.5	98.8	98.6	98.7	98.5	98.5	98.8	98.8	98.9	98.8	98.8	98.5	98.8	99	98.5	99.3	99.2	98.8	99
Oxytropis microphylla KP338205	98.6	98.3	98.6	98.5	98.8	98.5	98.8	98.1	98.6	99.5		99.8	99.8	99.3	99.3	99.5	99.5	99.5	99.5	99.5	99.5	99.5	99.7	99.7	99.7	99.7	98.5	98.3	99	99	98.6	99	98.8	98.9	98.6	98.6	99	99	99.1	99	99	98.6	99	99.2	98.6	99.5	99.3	99	99.2
Oxytropis latibracteata PX433280	98.8	98.5	98.7	98.6	99	98.6	99	98.3	98.8	99.7	99.8		100	99.5	99.5	99.7	99.7	99.7	99.7	99.7	99.7	99.7	99.8	99.8	99.8	99.8	98.6	98.5	99.2	99.2	98.8	99.2	99	99.1	98.8	98.8	99.2	99.2	99.2	99.2	99.2	98.8	99.2	99.3	98.8	99.7	99.5	99.2	99.3
Oxytropis pauciflora MW432247	98.8	98.5	98.7	98.6	99	98.6	99	98.3	98.8	99.7	99.8	100		99.5	99.5	99.7	99.7	99.7	99.7	99.7	99.7	99.7	99.8	99.8	99.8	99.8	98.6	98.5	99.2	99.2	98.8	99.2	99	99.1	98.8	98.8	99.2	99.2	99.2	99.2	99.2	98.8	99.2	99.3	98.8	99.7	99.5	99.2	99.3
Oxytropis myriophylla LC213400	98.6	98.3	98.6	98.5	98.8	98.5	98.8	98.1	98.6	99.2	99.3	99.5	99.5		99.3	99.5	99.5	99.5	99.5	99.5	99.5	99.5	99.7	99.7	99.7	99.7	98.5	98.3	99	99	98.6	99	98.8	98.9	98.6	98.6	99	99	99.1	99	98.6	98.6	99	99.2	98.6	99.2	99.3	99	99.2
Oxytropis filiformis LR898461	99	98.6	99.1	98.8	99.2	98.8	99.2	98.8	99	99.2	99.3	99.5	99.5	99.3		99.5	99.5	99.5	99.5	99.5	99.5	99.5	99.7	99.7	99.7	99.7	98.8	98.6	99.3	99.3	99	99.3	99.2	99.2	99	99	99.3	99.3	99.4	99.3	99	99	99.3	99.5	99	99.5	99.7	99.3	99.5
Oxytropis coerulea GU217599	98.8	98.5	98.7	98.6	99	98.6	99	98.3	98.8	99.3	99.5	99.7	99.7	99.5	99.5		99.7	99.7	99.7	99.7	99.7	99.7	99.8	99.8	99.8	99.8	98.6	98.5	99.2	99.2	98.8	99.2	99	99.1	98.8	98.8	99.2	99.2	99.2	99.2	98.8	98.8	99.2	99.3	98.8	99.3	99.5	99.2	99.3
Oxytropis stracheyana PX433233	98.8	98.5	98.7	98.6	99	98.6	99	98.3	98.8	99.3	99.5	99.7	99.7	99.5	99.5	99.7		99.7	99.7	100	100	99.7	99.8	99.8	99.8	99.8	99	98.8	99.2	99.2	98.8	99.2	99	99.1	98.8	98.8	99.2	99.2	99.2	99.2	98.8	98.8	99.2	99.3	98.8	99.3	99.5	99.2	99.3
Oxytropis falcata PX433199	98.8	98.5	98.7	98.6	99	98.6	99	98.3	98.8	99.3	99.5	99.7	99.7	99.5	99.5	99.7	99.7		99.7	99.7	99.7	99.7	99.8	99.8	99.8	99.8	98.6	98.5	99.2	99.2	98.8	99.2	99	99.1	98.8	98.8	99.2	99.2	99.2	99.2	99.2	98.8	99.2	99.3	98.8	99.3	99.5	99.2	99.3
Oxytropis kaspensis OP558097	98.8	98.8	99.1	99	99.3	99	99	98.3	98.8	99.3	99.5	99.7	99.7	99.5	99.5	99.7	99.7	99.7		99.7	99.7	99.7	99.8	99.8	99.8	99.8	98.6	98.5	99.2	99.2	98.8	99.2	99	99.1	98.8	98.8	99.2	99.2	99.2	99.2	98.8	98.8	99.2	99.3	98.8	99.3	99.5	99.2	99.3
Oxytropis bicolor HQ199317	98.8	98.5	98.7	98.6	99	98.6	99	98.3	98.8	99.3	99.5	99.7	99.7	99.5	99.5	99.7	100	99.7	99.7		100	99.7	99.8	99.8	99.8	99.8	99	98.8	99.2	99.2	98.8	99.2	99	99.1	98.8	98.8	99.2	99.2	99.2	99.2	98.8	98.8	99.2	99.3	98.8	99.3	99.5	99.2	99.3
Oxytropis ochrantha GQ422820	98.8	98.5	98.7	98.6	99	98.6	99	98.3	98.8	99.3	99.5	99.7	99.7	99.5	99.5	99.7	100	99.7	99.7	100		99.7	99.8	99.8	99.8	99.8	99	98.8	99.2	99.2	98.8	99.2	99	99.1	98.8	98.8	99.2	99.2	99.2	99.2	98.8	98.8	99.2	99.3	98.8	99.3	99.5	99.2	99.3
Oxytropis falcata KJ143722	98.8	98.5	98.7	98.6	99	98.6	99	98.3	98.8	99.3	99.5	99.7	99.7	99.5	99.5	99.7	99.7	99.7	99.7	99.7	99.7		99.8	99.8	99.8	99.8	98.6	98.5	99.2	99.2	98.8	99.2	99	99.1	98.8	98.8	99.2	99.2	99.2	99.2	98.8	98.8	99.2	99.3	98.8	99.3	99.5	99.2	99.3
Oxytropis stracheyana MT923639	99	98.6	98.9	98.8	99.2	98.8	99.2	98.5	99	99.5	99.7	99.8	99.8	99.7	99.7	99.8	99.8	99.8	99.8	99.8	99.8	99.8		100	100	100	98.8	98.6	99.3	99.3	99	99.3	99.2	99.2	99	99	99.3	99.3	99.4	99.3	99	99	99.3	99.5	99	99.5	99.7	99.3	99.5
Oxytropis hirta PX433232	99	98.6	98.9	98.8	99.2	98.8	99.2	98.5	99	99.5	99.7	99.8	99.8	99.7	99.7	99.8	99.8	99.8	99.8	99.8	99.8	99.8	100		100	100	98.8	98.6	99.3	99.3	99	99.3	99.2	99.2	99	99	99.3	99.3	99.4	99.3	99	99	99.3	99.5	99	99.5	99.7	99.3	99.5
Oxytropis ciliata HQ199323	99	98.6	98.9	98.8	99.2	98.8	99.2	98.5	99	99.5	99.7	99.8	99.8	99.7	99.7	99.8	99.8	99.8	99.8	99.8	99.8	99.8	100	100		100	98.8	98.6	99.3	99.3	99	99.3	99.2	99.2	99	99	99.3	99.3	99.4	99.3	99	99	99.3	99.5	99	99.5	99.7	99.3	99.5
Oxytropis falcata PV901143	99	98.6	98.9	98.8	99.2	98.8	99.2	98.5	99	99.5	99.7	99.8	99.8	99.7	99.7	99.8	99.8	99.8	99.8	99.8	99.8	99.8	100	100	100		98.8	98.6	99.3	99.3	99	99.3	99.2	99.2	99	99	99.3	99.3	99.4	99.3	99	99	99.3	99.5	99	99.5	99.7	99.3	99.5
Oxytropis gueldenstaedtioides MW432243	98.5	98.1	98.4	98.3	98.6	98.3	98.6	97.6	98.1	98.3	98.5	98.6	98.6	98.5	98.8	98.6	99	98.6	98.6	99	99	98.6	98.8	98.8	98.8	98.8		99.8	98.5	98.8	98.5	98.8	98.6	98.7	98.8	98.5	98.8	98.8	98.9	98.8	98.5	98.5	98.8	99	98.5	99	99.2	98.8	99
Oxytropis latibracteata LC213389	98.3	98	98.2	98.1	98.5	98.1	98.5	97.8	98	98.1	98.3	98.5	98.5	98.3	98.6	98.5	98.8	98.5	98.5	98.8	98.8	98.5	98.6	98.6	98.6	98.6	99.8		98.3	98.6	98.3	98.6	98.5	98.6	98.6	98.3	98.6	98.6	98.7	98.6	98.3	98.3	98.6	98.8	98.3	98.8	99	98.6	98.8
Oxytropis kotschyana LC213380	98.6	98.3	98.6	98.5	98.8	98.5	98.8	98.1	98.6	98.8	99	99.2	99.2	99	99.3	99.2	99.2	99.2	99.2	99.2	99.2	99.2	99.3	99.3	99.3	99.3	98.5	98.3		99.3	98.6	99.3	99.2	99.2	98.6	98.6	99	99	99.1	99	98.6	98.6	99	99.2	98.6	99.2	99.3	99	99.2
Oxytropis pilosa KM053396	99	98.6	98.9	98.8	99.2	98.8	99.2	98.1	98.6	98.8	99	99.2	99.2	99	99.3	99.2	99.2	99.2	99.2	99.2	99.2	99.2	99.3	99.3	99.3	99.3	98.8	98.6	99.3		99	99.3	99.2	99.2	99	99	99.3	99.3	99.4	99.3	99.3	99	99.3	99.5	99	99.5	99.7	99.3	99.5
Oxytropis savellanica LC213435	98.6	98.6	98.6	98.8	98.8	98.8	99.2	97.8	98.3	98.5	98.6	98.8	98.8	98.6	99	98.8	98.8	98.8	98.8	98.8	98.8	98.8	99	99	99	99	98.5	98.3	98.6	99		99	98.8	98.9	98.6	98.6	99	99	99.1	99	98.6	99	99	99.2	98.6	99.2	99.3	99.3	99.5
Oxytropis lupinoides KM053393	99	98.6	98.9	98.8	99.2	98.8	99.2	98.1	98.6	98.8	99	99.2	99.2	99	99.3	99.2	99.2	99.2	99.2	99.2	99.2	99.2	99.3	99.3	99.3	99.3	98.8	98.6	99.3	99.3	99		99.5	99.6	99	99	99.3	99.3	99.4	99.3	99	99	99.3	99.5	99	99.5	99.7	99.3	99.5
Oxytropis karjaginii KM053391	98.8	98.5	98.7	98.6	99	98.6	99	98	98.5	98.6	98.8	99	99	98.8	99.2	99	99	99	99	99	99	99	99.2	99.2	99.2	99.2	98.6	98.5	99.2	99.2	98.8	99.5		99.9	98.8	98.8	99.2	99.2	99.2	99.2	98.8	98.8	99.2	99.3	98.8	99.3	99.5	99.2	99.3
Oxytropis lupinoides LC213394	98.9	98.6	98.8	98.7	99.1	98.7	99.1	98.1	98.6	98.7	98.9	99.1	99.1	98.9	99.2	99.1	99.1	99.1	99.1	99.1	99.1	99.1	99.2	99.2	99.2	99.2	98.7	98.6	99.2	99.2	98.9	99.6	99.9		98.9	98.9	99.2	99.2	99.3	99.2	98.9	98.9	99.2	99.4	98.9	99.4	99.6	99.2	99.4
Oxytropis sericopetala PV901149	98.6	98.3	98.6	98.5	98.8	98.5	98.8	97.8	98.3	98.5	98.6	98.8	98.8	98.6	99	98.8	98.8	98.8	98.8	98.8	98.8	98.8	99	99	99	99	98.8	98.6	98.6	99	98.6	99	98.8	98.9		98.6	99	99	99.1	99	98.6	98.6	99	99.2	99	99.2	99.3	99	99.2
Oxytropis pilosa AF121759	98.6	98.3	98.6	98.5	98.8	98.5	98.8	97.8	98.6	98.5	98.6	98.8	98.8	98.6	99	98.8	98.8	98.8	98.8	98.8	98.8	98.8	99	99	99	99	98.5	98.3	98.6	99	98.6	99	98.8	98.9	98.6		99	99	99.1	99	98.6	99.3	99	99.2	98.6	99.2	99.3	99	99.2
Oxytropis chinglingensis MH808472	99	98.6	98.9	98.8	99.2	98.8	99.2	98.1	98.6	98.8	99	99.2	99.2	99	99.3	99.2	99.2	99.2	99.2	99.2	99.2	99.2	99.3	99.3	99.3	99.3	98.8	98.6	99	99.3	99	99.3	99.2	99.2	99	99		99.7	99.9	99.3	99	99	99.3	99.5	99	99.5	99.7	99.3	99.5
Oxytropis avisoides LC213314	99	98.6	98.9	98.8	99.2	98.8	99.2	98.1	98.6	98.8	99	99.2	99.2	99	99.3	99.2	99.2	99.2	99.2	99.2	99.2	99.2	99.3	99.3	99.3	99.3	98.8	98.6	99	99.3	99	99.3	99.2	99.2	99	99	99.7		99.7	99.3	99	99	99.3	99.5	99	99.5	99.7	99.3	99.5
Oxytropis chinglingensis MH808471	99.1	98.7	99	98.9	99.2	98.9	99.2	98.2	98.7	98.9	99.1	99.2	99.2	99.1	99.4	99.2	99.2	99.2	99.2	99.2	99.2	99.2	99.4	99.4	99.4	99.4	98.9	98.7	99.1	99.4	99.1	99.4	99.2	99.3	99.1	99.1	99.9	99.7		99.4	99.1	99.1	99.4	99.6	99.1	99.6	99.7	99.4	99.6
Oxytropis kansuensis MW432235	99	98.6	98.9	98.8	99.2	98.8	99.5	98.1	98.6	98.8	99	99.2	99.2	99	99.3	99.2	99.2	99.2	99.2	99.2	99.2	99.2	99.3	99.3	99.3	99.3	98.8	98.6	99	99.3	99	99.3	99.2	99.2	99	99	99.3	99.3	99.4		99	99	99.3	99.5	99	99.5	99.7	99.3	99.5
Oxytropis shennongjiaensis MT326210	98.6	98.3	98.6	98.5	98.8	98.5	98.8	97.8	98.3	98.8	99	99.2	99.2	98.6	99	98.8	98.8	99.2	98.8	98.8	98.8	98.8	99	99	99	99	98.5	98.3	98.6	99.3	98.6	99	98.8	98.9	98.6	98.6	99	99	99.1	99		98.6	99	99.2	98.6	99.5	99.3	99	99.2
Oxytropis pilosa LC213416	98.6	98.6	98.6	98.8	98.8	98.8	99.2	98	98.6	98.5	98.6	98.8	98.8	98.6	99	98.8	98.8	98.8	98.8	98.8	98.8	98.8	99	99	99	99	98.5	98.3	98.6	99	99	99	98.8	98.9	98.6	99.3	99	99	99.1	99	98.6		99	99.2	98.6	99.2	99.3	99.3	99.5
Oxytropis deflexa LC213345	99	98.6	98.9	98.8	99.2	98.8	99.2	98.1	98.6	98.8	99	99.2	99.2	99	99.3	99.2	99.2	99.2	99.2	99.2	99.2	99.2	99.3	99.3	99.3	99.3	98.8	98.6	99	99.3	99	99.3	99.2	99.2	99	99	99.3	99.3	99.4	99.3	99	99		99.8	99	99.5	99.7	99.3	99.5
Oxytropis ochrocephala PX433221	99.2	98.8	99.1	99	99.3	99	99.3	98.3	98.8	99	99.2	99.3	99.3	99.2	99.5	99.3	99.3	99.3	99.3	99.3	99.3	99.3	99.5	99.5	99.5	99.5	99	98.8	99.2	99.5	99.2	99.5	99.3	99.4	99.2	99.2	99.5	99.5	99.6	99.5	99.2	99.2	99.8		99.2	99.7	99.8	99.5	99.7
Oxytropis sericopetala PX433213	98.6	98.3	98.6	98.5	98.8	98.5	98.8	97.8	98.3	98.5	98.6	98.8	98.8	98.6	99	98.8	98.8	98.8	98.8	98.8	98.8	98.8	99	99	99	99	98.5	98.3	98.6	99	98.6	99	98.8	98.9	99	98.6	99	99	99.1	99	98.6	98.6	99	99.2		99.2	99.3	99	99.2
Oxytropis albana KM053386	99.2	98.8	99.1	99	99.3	99	99.3	98.3	98.8	99.3	99.5	99.7	99.7	99.2	99.5	99.3	99.3	99.3	99.3	99.3	99.3	99.3	99.5	99.5	99.5	99.5	99	98.8	99.2	99.5	99.2	99.5	99.3	99.4	99.2	99.2	99.5	99.5	99.6	99.5	99.5	99.2	99.5	99.7	99.2		99.8	99.5	99.7
Oxytropis podoloba LC213421	99.3	99	99.2	99.2	99.5	99.2	99.5	98.5	99	99.2	99.3	99.5	99.5	99.3	99.7	99.5	99.5	99.5	99.5	99.5	99.5	99.5	99.7	99.7	99.7	99.7	99.2	99	99.3	99.7	99.3	99.7	99.5	99.6	99.3	99.3	99.7	99.7	99.7	99.7	99.3	99.3	99.7	99.8	99.3	99.8		99.7	99.8
Oxytropis densa LC213347	99	99.3	99.2	99.5	99.5	99.2	99.5	98.1	98.6	98.8	99	99.2	99.2	99	99.3	99.2	99.2	99.2	99.2	99.2	99.2	99.2	99.3	99.3	99.3	99.3	98.8	98.6	99	99.3	99.3	99.3	99.2	99.2	99	99	99.3	99.3	99.4	99.3	99	99.3	99.3	99.5	99	99.5	99.7		99.8
Oxytropis savellanica LC213434	99.2	99.2	99.1	99.3	99.3	99.3	99.7	98.3	98.8	99	99.2	99.3	99.3	99.2	99.5	99.3	99.3	99.3	99.3	99.3	99.3	99.3	99.5	99.5	99.5	99.5	99	98.8	99.2	99.5	99.5	99.5	99.3	99.4	99.2	99.2	99.5	99.5	99.6	99.5	99.2	99.5	99.5	99.7	99.2	99.7	99.8	99.8
Oxytropis globiflora MT923637	99	99.3	99.2	99.5	99.5	99.5	99.8	98.1	99	98.8	99	99.2	99.2	99	99.3	99.2	99.2	99.2	99.2	99.2	99.2	99.2	99.3	99.3	99.3	99.3	98.8	98.6	99	99.3	99.3	99.3	99.2	99.2	99	99	99.3	99.3	99.4	99.3	99	99.3	99.3	99.5	99	99.5	99.7	99.7	99.8
Oxytropis merkensis LC213398	98.8	99.2	99.1	99.3	99.3	99.3	99.7	98	98.8	98.6	98.8	99	99	98.8	99.2	99	99	99	99	99	99	99	99.2	99.2	99.2	99.2	98.6	98.5	98.8	99.2	99.2	99.2	99	99.1	98.8	98.8	99.2	99.2	99.2	99.2	98.8	99.2	99.2	99.3	98.8	99.3	99.5	99.5	99.7
[truncated: 2 more columns]

## Sheet: Table S3
Table S3. Identity (%) of the complete chloroplast genome sequence among the Oxytropis speceis.
	Oxytropis aciphylla MW	Oxytropis latibracteata	Oxytropis xerophila	Oxytropis splendens	Oxytropis squammulosa	Oxytropis ciliata	Oxytropis microphylla	Oxytropis ochrantha PV 2	Oxytropis oxyphylla	Oxytropis racemosa	Oxytropis coerulea	Oxytropis filiformis	Oxytropis chiliophylla	Oxytropis diversifolia PV	Oxytropis monophylla	Oxytropis neimonggolica	Oxytropis glabra	Oxytropis hirta	Oxytropis bicolor MN	Oxytropis falcata	Oxytropis ikhbogdicus	Oxytropis proboscidea	Oxytropis sericopetala	Oxytropis arctobia	Oxytropis holanshanensis	Oxytropis kansuensis	Oxytropis campestris	Oxytropis ochrocephala	Oxytropis pseudorosea
Oxytropis aciphylla MW		99.2	99.2	99.2	99.2	99.1	99	99.2	99	99	99.2	99	98.9	99	98.9	98.8	99.2	99	98.7	96.9	96.9	95.6	95.5	94.5	96.1	91.2	95.5	90	91.2
Oxytropis latibracteata	99.2		99.6	99	98.9	98.9	98.8	98.9	98.8	98.8	99	98.8	98.7	98.7	98.7	98.7	98.9	98.8	98.4	97.2	96.7	95.4	95.3	94.2	95.9	91	95.3	89.8	90.9
Oxytropis xerophila	99.2	99.6		98.9	98.8	98.8	98.7	98.8	98.7	98.7	98.9	98.7	98.6	98.7	98.6	98.6	98.9	98.7	98.3	97.1	96.6	95.4	95.3	94.2	95.8	90.9	95.2	89.8	90.9
Oxytropis splendens	99.2	99	98.9		99.3	99.3	99.2	99.3	99.1	99.2	99.2	99.1	99.1	98.8	98.9	98.9	99	99.1	98.7	96.9	96.9	95.6	95.5	94.4	96.2	91.3	95.5	90	91.1
Oxytropis squammulosa	99.2	98.9	98.8	99.3		99.3	99.1	99.2	99.1	99.1	99.1	99.1	99.2	98.8	98.9	98.9	99	99	98.7	96.9	96.9	95.6	95.5	94.4	96.2	91.2	95.4	90	91.1
Oxytropis ciliata	99.1	98.9	98.8	99.3	99.3		99.8	99.5	99.4	99.4	99.2	99.2	99.1	98.8	98.9	98.9	99	99.1	98.7	96.9	96.9	95.5	95.4	94.3	96.2	91.2	95.5	90	91.1
Oxytropis microphylla	99	98.8	98.7	99.2	99.1	99.8		99.4	99.2	99.3	99	99.1	99	98.7	98.8	98.8	98.8	98.9	98.6	96.7	96.7	95.4	95.3	94.2	96.1	91.1	95.4	89.9	90.9
Oxytropis ochrantha PV 2	99.2	98.9	98.8	99.3	99.2	99.5	99.4		99.3	99.4	99.2	99.1	99.1	98.8	98.9	98.8	99	99	98.7	96.8	96.9	95.5	95.5	94.4	96.1	91.2	95.5	89.9	91.1
Oxytropis oxyphylla	99	98.8	98.7	99.1	99.1	99.4	99.2	99.3		99.3	99.1	99	98.9	98.7	98.7	98.7	98.9	98.9	98.6	96.7	96.8	95.4	95.3	94.3	96	91.1	95.4	89.9	91
Oxytropis racemosa	99	98.8	98.7	99.2	99.1	99.4	99.3	99.4	99.3		99.1	99	99	98.7	98.8	98.8	98.9	99	98.6	96.7	96.8	95.4	95.3	94.3	96.1	91.1	95.4	89.9	91
Oxytropis coerulea	99.2	99	98.9	99.2	99.1	99.2	99	99.2	99.1	99.1		99.3	99	98.9	98.8	98.7	99.1	98.9	98.6	96.9	96.9	95.7	95.5	94.6	96.1	91.3	95.5	90.1	91.2
Oxytropis filiformis	99	98.8	98.7	99.1	99.1	99.2	99.1	99.1	99	99	99.3		99	98.7	98.8	98.8	98.9	98.9	98.6	96.8	96.8	95.5	95.3	94.3	96.1	91.1	95.3	89.9	91
Oxytropis chiliophylla	98.9	98.7	98.6	99.1	99.2	99.1	99	99.1	98.9	99	99	99		98.6	98.7	98.7	98.8	98.9	98.6	96.8	96.7	95.4	95.3	94.3	96.1	91.1	95.5	89.9	90.9
Oxytropis diversifolia PV	99	98.7	98.7	98.8	98.8	98.8	98.7	98.8	98.7	98.7	98.9	98.7	98.6		99.2	99.2	99.3	99.2	98.6	96.7	96.7	95.4	95.3	94.3	95.8	91.1	95.1	90	91
Oxytropis monophylla	98.9	98.7	98.6	98.9	98.9	98.9	98.8	98.9	98.7	98.8	98.8	98.8	98.7	99.2		99.7	99.2	99.3	98.6	96.6	96.7	95.3	95.2	94.1	95.9	91.1	95.2	89.9	90.9
Oxytropis neimonggolica	98.8	98.7	98.6	98.9	98.9	98.9	98.8	98.8	98.7	98.8	98.7	98.8	98.7	99.2	99.7		99.2	99.3	98.6	96.6	96.7	95.2	95.1	94.1	95.9	91	95.1	89.8	90.8
Oxytropis glabra	99.2	98.9	98.9	99	99	99	98.8	99	98.9	98.9	99.1	98.9	98.8	99.3	99.2	99.2		99.4	98.8	96.8	96.8	95.5	95.4	94.4	96.1	91.3	95.3	90.1	91.2
Oxytropis hirta	99	98.8	98.7	99.1	99	99.1	98.9	99	98.9	99	98.9	98.9	98.9	99.2	99.3	99.3	99.4		98.8	96.7	96.8	95.4	95.3	94.3	96.1	91.2	95.2	90	91
Oxytropis bicolor MN	98.7	98.4	98.3	98.7	98.7	98.7	98.6	98.7	98.6	98.6	98.6	98.6	98.6	98.6	98.6	98.6	98.8	98.8		96.4	96.5	95.1	95	94	95.8	90.9	95	89.7	90.7
Oxytropis falcata	96.9	97.2	97.1	96.9	96.9	96.9	96.7	96.8	96.7	96.7	96.9	96.8	96.8	96.7	96.6	96.6	96.8	96.7	96.4		94.8	93.9	93.7	93.3	94.1	89.6	93.3	88.4	89.2
Oxytropis ikhbogdicus	96.9	96.7	96.6	96.9	96.9	96.9	96.7	96.9	96.8	96.8	96.9	96.8	96.7	96.7	96.7	96.7	96.8	96.8	96.5	94.8		97.7	97.6	93	96.6	92.6	93.4	91.5	92.7
Oxytropis proboscidea	95.6	95.4	95.4	95.6	95.6	95.5	95.4	95.5	95.4	95.4	95.7	95.5	95.4	95.4	95.3	95.2	95.5	95.4	95.1	93.9	97.7		99.1	92	95.2	91.7	92	90.7	91.4
Oxytropis sericopetala	95.5	95.3	95.3	95.5	95.5	95.4	95.3	95.5	95.3	95.3	95.5	95.3	95.3	95.3	95.2	95.1	95.4	95.3	95	93.7	97.6	99.1		91.9	95	91.6	91.9	90.5	91.3
Oxytropis arctobia	94.5	94.2	94.2	94.4	94.4	94.3	94.2	94.4	94.3	94.3	94.6	94.3	94.3	94.3	94.1	94.1	94.4	94.3	94	93.3	93	92	91.9		92.2	87.9	91	86.9	87.7
Oxytropis holanshanensis	96.1	95.9	95.8	96.2	96.2	96.2	96.1	96.1	96	96.1	96.1	96.1	96.1	95.8	95.9	95.9	96.1	96.1	95.8	94.1	96.6	95.2	95	92.2		90.5	92.6	89.5	90.4
Oxytropis kansuensis	91.2	91	90.9	91.3	91.2	91.2	91.1	91.2	91.1	91.1	91.3	91.1	91.1	91.1	91.1	91	91.3	91.2	90.9	89.6	92.6	91.7	91.6	87.9	90.5		87.9	93.8	87
Oxytropis campestris	95.5	95.3	95.2	95.5	95.4	95.5	95.4	95.5	95.4	95.4	95.5	95.3	95.5	95.1	95.2	95.1	95.3	95.2	95	93.3	93.4	92	91.9	91	92.6	87.9		86.7	87.6
Oxytropis ochrocephala	90	89.8	89.8	90	90	90	89.9	89.9	89.9	89.9	90.1	89.9	89.9	90	89.9	89.8	90.1	90	89.7	88.4	91.5	90.7	90.5	86.9	89.5	93.8	86.7		85.9
Oxytropis pseudorosea	91.2	90.9	90.9	91.1	91.1	91.1	90.9	91.1	91	91	91.2	91	90.9	91	90.9	90.8	91.2	91	90.7	89.2	92.7	91.4	91.3	87.7	90.4	87	87.6	85.9

## Sheet: Table S4
Table S4. Identity (%) of the concatenated matK and RbcL sequence among the Oxytropis speceis.
	Oxytropis pauciflora	Oxytropis proboscidea	Oxytropis sericopetala	Oxytropis falcata	Oxytropis sinkiangensis	Oxytropis splendens	Oxytropis holanshanensis	Oxytropis ochrantha PV	Oxytropis pseudorosea	Oxytropis hirta	Oxytropis chiliophylla	Oxytropis coerulea	Oxytropis diversifolia MT	Oxytropis ochrantha PV 2	Oxytropis squammulosa	Oxytropis arctobia	Oxytropis ikhbogdicus	Oxytropis bicolor PV	Oxytropis bicolor MN	Oxytropis glabra	Oxytropis monophylla	Oxytropis neimonggolica	Oxytropis diversifolia PV	Oxytropis myriophylla	Oxytropis globiflora	Oxytropis stracheyana	Oxytropis aciphylla MW	Oxytropis aciphylla PV	Oxytropis latibracteata	Oxytropis xerophila	Oxytropis ciliata	Oxytropis microphylla	Oxytropis oxyphylla	Oxytropis racemosa	Oxytropis filiformis	Oxytropis campestris	Oxytropis ochrocephala	Oxytropis chinglingensis GaoXF-0006	Oxytropis chinglingensis GaoXF-0364	Oxytropis deflexa Aiken_05-004	Oxytropis deflexa Aiken_88-375	Oxytropis deflexa Brunton_9783	Oxytropis deflexa Welsh_12342	Oxytropis deflexa Saarela_1558	Oxytropis kansuensis	Oxytropis gueldenstaedtioides
Oxytropis pauciflora		99.1	99.1	99.6	99.7	99.7	99.2	99.7	99.2	99.7	99.7	99.6	99.7	99.7	99.7	99.5	99.2	99.6	99.6	99.8	99.8	99.8	99.8	99.8	99.3	99.8	99.8	99.8	99.8	99.8	99.8	99.8	99.7	99.7	99.8	99.8	99	99	99.1	99.3	99.3	99.3	99.3	99.3	99.3	99.2
Oxytropis proboscidea	99.1		100	99.1	99.2	99.2	99.5	99.2	99.6	99.2	99.2	99.1	99.2	99.2	99.2	99.5	99.7	99.4	99.4	99.3	99.3	99.3	99.3	99.3	99.8	99.3	99.3	99.3	99.3	99.3	99.3	99.3	99.2	99.2	99.3	99.3	99.3	99.3	99.4	99.6	99.6	99.6	99.6	99.6	99.6	99.5
Oxytropis sericopetala	99.1	100		99.1	99.2	99.2	99.5	99.2	99.6	99.2	99.2	99.1	99.2	99.2	99.2	99.5	99.7	99.4	99.4	99.3	99.3	99.3	99.3	99.3	99.8	99.3	99.3	99.3	99.3	99.3	99.3	99.3	99.2	99.2	99.3	99.3	99.3	99.3	99.4	99.6	99.6	99.6	99.6	99.6	99.6	99.5
Oxytropis falcata	99.6	99.1	99.1		99.9	99.9	99.2	99.7	99.2	99.7	99.7	99.6	99.7	99.7	99.7	99.5	99.2	99.6	99.6	99.8	99.8	99.8	99.8	99.8	99.3	99.8	99.8	99.8	99.8	99.8	99.8	99.8	99.7	99.7	99.8	99.8	99	99	99.1	99.3	99.3	99.3	99.3	99.3	99.3	99.2
Oxytropis sinkiangensis	99.7	99.2	99.2	99.9		100	99.3	99.8	99.3	99.8	99.8	99.7	99.8	99.8	99.8	99.6	99.3	99.7	99.7	99.9	99.9	99.9	99.9	99.9	99.4	99.9	99.9	99.9	99.9	99.9	99.9	99.9	99.8	99.8	99.9	99.9	99.1	99.1	99.2	99.4	99.4	99.4	99.4	99.4	99.4	99.3
Oxytropis splendens	99.7	99.2	99.2	99.9	100		99.3	99.8	99.3	99.8	99.8	99.7	99.8	99.8	99.8	99.6	99.3	99.7	99.7	99.9	99.9	99.9	99.9	99.9	99.4	99.9	99.9	99.9	99.9	99.9	99.9	99.9	99.8	99.8	99.9	99.9	99.1	99.1	99.2	99.4	99.4	99.4	99.4	99.4	99.4	99.3
Oxytropis holanshanensis	99.2	99.5	99.5	99.2	99.3	99.3		99.3	99.5	99.3	99.3	99.2	99.3	99.3	99.3	99.6	99.6	99.5	99.5	99.4	99.4	99.4	99.4	99.4	99.7	99.4	99.4	99.4	99.4	99.4	99.4	99.4	99.3	99.3	99.4	99.4	99.2	99.2	99.3	99.5	99.5	99.5	99.5	99.5	99.5	99.4
Oxytropis ochrantha PV	99.7	99.2	99.2	99.7	99.8	99.8	99.3		99.5	99.8	99.8	99.7	99.8	100	99.8	99.6	99.3	99.7	99.7	99.9	99.9	99.9	99.9	99.9	99.4	99.9	99.9	99.9	99.9	99.9	99.9	99.9	99.8	99.8	99.9	99.9	99.1	99.1	99.2	99.4	99.4	99.4	99.4	99.4	99.4	99.3
Oxytropis pseudorosea	99.2	99.6	99.6	99.2	99.3	99.3	99.5	99.5		99.3	99.3	99.2	99.3	99.5	99.3	99.7	99.7	99.6	99.6	99.4	99.4	99.4	99.4	99.4	99.8	99.4	99.4	99.4	99.4	99.4	99.4	99.4	99.3	99.3	99.4	99.4	99.3	99.3	99.4	99.6	99.6	99.6	99.6	99.6	99.6	99.5
Oxytropis hirta	99.7	99.2	99.2	99.7	99.8	99.8	99.3	99.8	99.3		99.8	99.7	99.8	99.8	99.8	99.6	99.3	99.7	99.7	99.9	99.9	99.9	99.9	99.9	99.4	99.9	99.9	99.9	99.9	99.9	99.9	99.9	99.8	99.8	99.9	99.9	99.1	99.1	99.2	99.4	99.4	99.4	99.4	99.4	99.4	99.3
Oxytropis chiliophylla	99.7	99.2	99.2	99.7	99.8	99.8	99.3	99.8	99.3	99.8		99.7	99.8	99.8	99.8	99.6	99.3	99.7	99.7	99.9	99.9	99.9	99.9	99.9	99.4	99.9	99.9	99.9	99.9	99.9	99.9	99.9	99.8	99.8	99.9	99.9	99.1	99.1	99.2	99.4	99.4	99.4	99.4	99.4	99.4	99.3
Oxytropis coerulea	99.6	99.1	99.1	99.6	99.7	99.7	99.2	99.7	99.2	99.7	99.7		99.7	99.7	99.7	99.5	99.2	99.6	99.6	99.8	99.8	99.8	99.8	99.8	99.3	99.8	99.8	99.8	99.8	99.8	99.8	99.8	99.7	99.7	99.8	99.8	99	99	99.1	99.3	99.3	99.3	99.3	99.3	99.3	99.2
Oxytropis diversifolia MT	99.7	99.2	99.2	99.7	99.8	99.8	99.3	99.8	99.3	99.8	99.8	99.7		99.8	99.8	99.6	99.3	99.7	99.7	99.9	99.9	99.9	99.9	99.9	99.4	99.9	99.9	99.9	99.9	99.9	99.9	99.9	99.8	99.8	99.9	99.9	99.1	99.1	99.2	99.4	99.4	99.4	99.4	99.4	99.4	99.3
Oxytropis ochrantha PV 2	99.7	99.2	99.2	99.7	99.8	99.8	99.3	100	99.5	99.8	99.8	99.7	99.8		99.8	99.6	99.3	99.7	99.7	99.9	99.9	99.9	99.9	99.9	99.4	99.9	99.9	99.9	99.9	99.9	99.9	99.9	99.8	99.8	99.9	99.9	99.1	99.1	99.2	99.4	99.4	99.4	99.4	99.4	99.4	99.3
Oxytropis squammulosa	99.7	99.2	99.2	99.7	99.8	99.8	99.3	99.8	99.3	99.8	99.8	99.7	99.8	99.8		99.6	99.3	99.7	99.7	99.9	99.9	99.9	99.9	99.9	99.4	99.9	99.9	99.9	99.9	99.9	99.9	99.9	99.8	99.8	99.9	99.9	99.1	99.1	99.2	99.4	99.4	99.4	99.4	99.4	99.4	99.3
Oxytropis arctobia	99.5	99.5	99.5	99.5	99.6	99.6	99.6	99.6	99.7	99.6	99.6	99.5	99.6	99.6	99.6		99.6	99.9	99.9	99.7	99.7	99.7	99.7	99.7	99.7	99.7	99.7	99.7	99.7	99.7	99.7	99.7	99.6	99.6	99.7	99.7	99.4	99.4	99.5	99.7	99.7	99.7	99.7	99.7	99.7	99.6
Oxytropis ikhbogdicus	99.2	99.7	99.7	99.2	99.3	99.3	99.6	99.3	99.7	99.3	99.3	99.2	99.3	99.3	99.3	99.6		99.5	99.5	99.4	99.4	99.4	99.4	99.4	99.9	99.4	99.4	99.4	99.4	99.4	99.4	99.4	99.3	99.3	99.4	99.4	99.4	99.4	99.5	99.7	99.7	99.7	99.7	99.7	99.7	99.6
Oxytropis bicolor PV	99.6	99.4	99.4	99.6	99.7	99.7	99.5	99.7	99.6	99.7	99.7	99.6	99.7	99.7	99.7	99.9	99.5		100	99.8	99.8	99.8	99.8	99.8	99.6	99.8	99.8	99.8	99.8	99.8	99.8	99.8	99.7	99.7	99.8	99.8	99.3	99.3	99.4	99.6	99.6	99.6	99.6	99.6	99.6	99.5
Oxytropis bicolor MN	99.6	99.4	99.4	99.6	99.7	99.7	99.5	99.7	99.6	99.7	99.7	99.6	99.7	99.7	99.7	99.9	99.5	100		99.8	99.8	99.8	99.8	99.8	99.6	99.8	99.8	99.8	99.8	99.8	99.8	99.8	99.7	99.7	99.8	99.8	99.3	99.3	99.4	99.6	99.6	99.6	99.6	99.6	99.6	99.5
Oxytropis glabra	99.8	99.3	99.3	99.8	99.9	99.9	99.4	99.9	99.4	99.9	99.9	99.8	99.9	99.9	99.9	99.7	99.4	99.8	99.8		100	100	100	100	99.5	100	100	100	100	100	100	100	99.9	99.9	100	100	99.2	99.2	99.3	99.5	99.5	99.5	99.5	99.5	99.5	99.4
Oxytropis monophylla	99.8	99.3	99.3	99.8	99.9	99.9	99.4	99.9	99.4	99.9	99.9	99.8	99.9	99.9	99.9	99.7	99.4	99.8	99.8	100		100	100	100	99.5	100	100	100	100	100	100	100	99.9	99.9	100	100	99.2	99.2	99.3	99.5	99.5	99.5	99.5	99.5	99.5	99.4
Oxytropis neimonggolica	99.8	99.3	99.3	99.8	99.9	99.9	99.4	99.9	99.4	99.9	99.9	99.8	99.9	99.9	99.9	99.7	99.4	99.8	99.8	100	100		100	100	99.5	100	100	100	100	100	100	100	99.9	99.9	100	100	99.2	99.2	99.3	99.5	99.5	99.5	99.5	99.5	99.5	99.4
Oxytropis diversifolia PV	99.8	99.3	99.3	99.8	99.9	99.9	99.4	99.9	99.4	99.9	99.9	99.8	99.9	99.9	99.9	99.7	99.4	99.8	99.8	100	100	100		100	99.5	100	100	100	100	100	100	100	99.9	99.9	100	100	99.2	99.2	99.3	99.5	99.5	99.5	99.5	99.5	99.5	99.4
Oxytropis myriophylla	99.8	99.3	99.3	99.8	99.9	99.9	99.4	99.9	99.4	99.9	99.9	99.8	99.9	99.9	99.9	99.7	99.4	99.8	99.8	100	100	100	100		99.5	100	100	100	100	100	100	100	99.9	99.9	100	100	99.2	99.2	99.3	99.5	99.5	99.5	99.5	99.5	99.5	99.4
Oxytropis globiflora	99.3	99.8	99.8	99.3	99.4	99.4	99.7	99.4	99.8	99.4	99.4	99.3	99.4	99.4	99.4	99.7	99.9	99.6	99.6	99.5	99.5	99.5	99.5	99.5		99.5	99.5	99.5	99.5	99.5	99.5	99.5	99.4	99.4	99.5	99.5	99.5	99.5	99.6	99.8	99.8	99.8	99.8	99.8	99.8	99.7
Oxytropis stracheyana	99.8	99.3	99.3	99.8	99.9	99.9	99.4	99.9	99.4	99.9	99.9	99.8	99.9	99.9	99.9	99.7	99.4	99.8	99.8	100	100	100	100	100	99.5		100	100	100	100	100	100	99.9	99.9	100	100	99.2	99.2	99.3	99.5	99.5	99.5	99.5	99.5	99.5	99.4
Oxytropis aciphylla MW	99.8	99.3	99.3	99.8	99.9	99.9	99.4	99.9	99.4	99.9	99.9	99.8	99.9	99.9	99.9	99.7	99.4	99.8	99.8	100	100	100	100	100	99.5	100		100	100	100	100	100	99.9	99.9	100	100	99.2	99.2	99.3	99.5	99.5	99.5	99.5	99.5	99.5	99.4
Oxytropis aciphylla PV	99.8	99.3	99.3	99.8	99.9	99.9	99.4	99.9	99.4	99.9	99.9	99.8	99.9	99.9	99.9	99.7	99.4	99.8	99.8	100	100	100	100	100	99.5	100	100		100	100	100	100	99.9	99.9	100	100	99.2	99.2	99.3	99.5	99.5	99.5	99.5	99.5	99.5	99.4
Oxytropis latibracteata	99.8	99.3	99.3	99.8	99.9	99.9	99.4	99.9	99.4	99.9	99.9	99.8	99.9	99.9	99.9	99.7	99.4	99.8	99.8	100	100	100	100	100	99.5	100	100	100		100	100	100	99.9	99.9	100	100	99.2	99.2	99.3	99.5	99.5	99.5	99.5	99.5	99.5	99.4
Oxytropis xerophila	99.8	99.3	99.3	99.8	99.9	99.9	99.4	99.9	99.4	99.9	99.9	99.8	99.9	99.9	99.9	99.7	99.4	99.8	99.8	100	100	100	100	100	99.5	100	100	100	100		100	100	99.9	99.9	100	100	99.2	99.2	99.3	99.5	99.5	99.5	99.5	99.5	99.5	99.4
Oxytropis ciliata	99.8	99.3	99.3	99.8	99.9	99.9	99.4	99.9	99.4	99.9	99.9	99.8	99.9	99.9	99.9	99.7	99.4	99.8	99.8	100	100	100	100	100	99.5	100	100	100	100	100		100	99.9	99.9	100	100	99.2	99.2	99.3	99.5	99.5	99.5	99.5	99.5	99.5	99.4
Oxytropis microphylla	99.8	99.3	99.3	99.8	99.9	99.9	99.4	99.9	99.4	99.9	99.9	99.8	99.9	99.9	99.9	99.7	99.4	99.8	99.8	100	100	100	100	100	99.5	100	100	100	100	100	100		99.9	99.9	100	100	99.2	99.2	99.3	99.5	99.5	99.5	99.5	99.5	99.5	99.4
Oxytropis oxyphylla	99.7	99.2	99.2	99.7	99.8	99.8	99.3	99.8	99.3	99.8	99.8	99.7	99.8	99.8	99.8	99.6	99.3	99.7	99.7	99.9	99.9	99.9	99.9	99.9	99.4	99.9	99.9	99.9	99.9	99.9	99.9	99.9		100	99.9	99.9	99.1	99.1	99.2	99.4	99.4	99.4	99.4	99.4	99.4	99.3
Oxytropis racemosa	99.7	99.2	99.2	99.7	99.8	99.8	99.3	99.8	99.3	99.8	99.8	99.7	99.8	99.8	99.8	99.6	99.3	99.7	99.7	99.9	99.9	99.9	99.9	99.9	99.4	99.9	99.9	99.9	99.9	99.9	99.9	99.9	100		99.9	99.9	99.1	99.1	99.2	99.4	99.4	99.4	99.4	99.4	99.4	99.3
Oxytropis filiformis	99.8	99.3	99.3	99.8	99.9	99.9	99.4	99.9	99.4	99.9	99.9	99.8	99.9	99.9	99.9	99.7	99.4	99.8	99.8	100	100	100	100	100	99.5	100	100	100	100	100	100	100	99.9	99.9		100	99.2	99.2	99.3	99.5	99.5	99.5	99.5	99.5	99.5	99.4
Oxytropis campestris	99.8	99.3	99.3	99.8	99.9	99.9	99.4	99.9	99.4	99.9	99.9	99.8	99.9	99.9	99.9	99.7	99.4	99.8	99.8	100	100	100	100	100	99.5	100	100	100	100	100	100	100	99.9	99.9	100		99.2	99.2	99.3	99.5	99.5	99.5	99.5	99.5	99.5	99.4
Oxytropis ochrocephala	99	99.3	99.3	99	99.1	99.1	99.2	99.1	99.3	99.1	99.1	99	99.1	99.1	99.1	99.4	99.4	99.3	99.3	99.2	99.2	99.2	99.2	99.2	99.5	99.2	99.2	99.2	99.2	99.2	99.2	99.2	99.1	99.1	99.2	99.2		99.4	99.5	99.7	99.7	99.7	99.7	99.7	99.7	99.6
Oxytropis chinglingensis GaoXF-0006	99	99.3	99.3	99	99.1	99.1	99.2	99.1	99.3	99.1	99.1	99	99.1	99.1	99.1	99.4	99.4	99.3	99.3	99.2	99.2	99.2	99.2	99.2	99.5	99.2	99.2	99.2	99.2	99.2	99.2	99.2	99.1	99.1	99.2	99.2	99.4		99.9	99.7	99.7	99.7	99.7	99.7	99.7	99.6
Oxytropis chinglingensis GaoXF-0364	99.1	99.4	99.4	99.1	99.2	99.2	99.3	99.2	99.4	99.2	99.2	99.1	99.2	99.2	99.2	99.5	99.5	99.4	99.4	99.3	99.3	99.3	99.3	99.3	99.6	99.3	99.3	99.3	99.3	99.3	99.3	99.3	99.2	99.2	99.3	99.3	99.5	99.9		99.8	99.8	99.8	99.8	99.8	99.8	99.7
Oxytropis deflexa Aiken_05-004	99.3	99.6	99.6	99.3	99.4	99.4	99.5	99.4	99.6	99.4	99.4	99.3	99.4	99.4	99.4	99.7	99.7	99.6	99.6	99.5	99.5	99.5	99.5	99.5	99.8	99.5	99.5	99.5	99.5	99.5	99.5	99.5	99.4	99.4	99.5	99.5	99.7	99.7	99.8		100	100	100	100	100	99.9
Oxytropis deflexa Aiken_88-375	99.3	99.6	99.6	99.3	99.4	99.4	99.5	99.4	99.6	99.4	99.4	99.3	99.4	99.4	99.4	99.7	99.7	99.6	99.6	99.5	99.5	99.5	99.5	99.5	99.8	99.5	99.5	99.5	99.5	99.5	99.5	99.5	99.4	99.4	99.5	99.5	99.7	99.7	99.8	100		100	100	100	100	99.9
Oxytropis deflexa Brunton_9783	99.3	99.6	99.6	99.3	99.4	99.4	99.5	99.4	99.6	99.4	99.4	99.3	99.4	99.4	99.4	99.7	99.7	99.6	99.6	99.5	99.5	99.5	99.5	99.5	99.8	99.5	99.5	99.5	99.5	99.5	99.5	99.5	99.4	99.4	99.5	99.5	99.7	99.7	99.8	100	100		100	100	100	99.9
Oxytropis deflexa Welsh_12342	99.3	99.6	99.6	99.3	99.4	99.4	99.5	99.4	99.6	99.4	99.4	99.3	99.4	99.4	99.4	99.7	99.7	99.6	99.6	99.5	99.5	99.5	99.5	99.5	99.8	99.5	99.5	99.5	99.5	99.5	99.5	99.5	99.4	99.4	99.5	99.5	99.7	99.7	99.8	100	100	100		100	100	99.9
Oxytropis deflexa Saarela_1558	99.3	99.6	99.6	99.3	99.4	99.4	99.5	99.4	99.6	99.4	99.4	99.3	99.4	99.4	99.4	99.7	99.7	99.6	99.6	99.5	99.5	99.5	99.5	99.5	99.8	99.5	99.5	99.5	99.5	99.5	99.5	99.5	99.4	99.4	99.5	99.5	99.7	99.7	99.8	100	100	100	100		100	99.9
Oxytropis kansuensis	99.3	99.6	99.6	99.3	99.4	99.4	99.5	99.4	99.6	99.4	99.4	99.3	99.4	99.4	99.4	99.7	99.7	99.6	99.6	99.5	99.5	99.5	99.5	99.5	99.8	99.5	99.5	99.5	99.5	99.5	99.5	99.5	99.4	99.4	99.5	99.5	99.7	99.7	99.8	100	100	100	100	100		99.9
Oxytropis gueldenstaedtioides	99.2	99.5	99.5	99.2	99.3	99.3	99.4	99.3	99.5	99.3	99.3	99.2	99.3	99.3	99.3	99.6	99.6	99.5	99.5	99.4	99.4	99.4	99.4	99.4	99.7	99.4	99.4	99.4	99.4	99.4	99.4	99.4	99.3	99.3	99.4	99.4	99.6	99.6	99.7	99.9	99.9	99.9	99.9	99.9	99.9
